# Supplementary material for: A HECT Ubiquitin-Protein Ligase as a Novel Candidate Gene for Altered Quinine and Quinidine Responses in Plasmodium falciparum
Source: PLoS Genet. 2014 May 15;10(5):e1004382. doi: 10.1371/journal.pgen.1004382 (PMC4022464; doi:10.1371/journal.pgen.1004382)
Supplement: Table S1 — The enclosed excel file contains the IC50 values and the accumulation ratios of the progeny from the HB3 x Dd2 cross. (XLS) [file pgen.1004382.s007.xls]

## Sheet: Tabelle1
		QNin/QNout		SEM		QNin/QNout		SEM		QDin/QDout		SEM		QDin/QDout		SEM		QN IC50 (nM)				QD IC50 (nM)
		initial uptake				steady state				initial uptake				steady state				this study				this study
Dd2		115.894	±	9.96175		196.122	±	18.5172		90.3857	±	7.28983		147.981	±	13.3871		113.6	±	11.36		86.5698	±	5.237
3BA6		111.545	±	5.20082		161.497	±	9.22599		93.9694	±	3.58054		132.462	±	6.98628		96.6	±	9.66		84.4301	±	13.72
1BB5		106.752	±	10.037		145.57	±	10.29		84.8794	±	7.20301		114.891	±	8.83297		114.2	±	11.42		96.3149	±	14.74
3BD5		156.515	±	6.54713		267.233	±	7.50539		122.44	±	7.19039		196.784	±	11.8798		38.88	±	3.888		46.6861	±	10.78
SC01		144.57	±	8.94092		254.365	±	16.9267		114.663	±	7.61962		201.047	±	14.0792		83.8	±	8.38		55.1656	±	6.932
QC34		110.253	±	6.89712		189.019	±	11.6703		88.8733	±	4.05343		138.35	±	6.47022		70.6	±	7.06		49.2606	±	8.773
QC23		119.916	±	7.93455		188.991	±	14.4097		109.348	±	6.15803		141.334	±	9.66333		49.8	±	4.98		53.3927	±	3.685
TC05		155.699	±	7.71957		249.188	±	12.9021		130.442	±	7.44879		210.259	±	14.3011		28.3	±	2.83		39.5862	±	11.44
GC06		115.971	±	7.14373		184.741	±	15.6637		89.9364	±	4.40801		139.306	±	10.9393		48.9	±	4.89		35.0195	±	7.517
D43		186.412	±	8.76109		323.407	±	24.1397		137.116	±	9.40587		230.367	±	19.2887		44.5	±	4.45		29.8881	±	3.01
C408		107.422	±	3.31412		181.395	±	4.94634		88.8307	±	4.01307		142.265	±	6.04614		81.9	±	8.19		72.5699	±	10.08
7C12		119.951	±	6.41532		196.336	±	5.55388		95.6831	±	3.13172		159.337	±	5.92007		55.5	±	5.55		35.0199	±	3.403
7C46		121.953	±	3.56318		205.6	±	11.8135		92.0271	±	4.23734		153.404	±	7.89788		80.5	±	8.05		51.8047	±	6.929
7C111		172.437	±	9.0359		271.469	±	16.1049		132.165	±	4.6222		212.26	±	16.7009		40	±	4		25.4568	±	1.148
7C183		122.733	±	8.39		228.944	±	10.4932		105.039	±	5.47324		174.429	±	12.1112		27.6	±	2.76		21.4789	±	2.364
7C421		145.685	±	5.04212		214.555	±	9.78593		119.138	±	2.99413		174.737	±	5.93932		44.75	±	4.475		28.0778	±	2.268
7C424		124.118	±	7.88078		206.753	±	14.5792		103.859	±	6.4363		162.217	±	11.148		29.63	±	2.963		23.14	±	3.067
B1SD		223.273	±	13.6567		393.612	±	38.9171		166.131	±	11.1546		286.053	±	23.8754		39.49	±	3.949		26.7631	±	4.57
QC13		213.875	±	6.45666		367.561	±	18.7571		157.37	±	7.25733		251.538	±	13.3009		64.4	±	6.44		28.0651	±	3.787
QC01		168.676	±	13.3614		271.43	±	21.3386		129.605	±	7.50338		200.012	±	13.9111		46.64	±	4.664		25.771	±	4.36
B4R3		203.909	±	13.0418		336.655	±	25.583		150.319	±	8.35868		236.512	±	15.6253		30.75	±	3.075		17.8742	±	4.605
SC05		202.563	±	11.2243		330.421	±	17.4974		150.7	±	6.02261		227.735	±	6.91127		42.49	±	4.249		22.599	±	3.321
TC08		184.346	±	13.5833		287.795	±	21.9366		142.447	±	9.09254		204.4	±	15.2852		30.03	±	3.003		20.9766	±	1.914
GC03		169.157	±	11.15		223.232	±	16.8372		131.441	±	7.83455		181.395	±	11.8807		44.57	±	4.457		23.3399	±	3.359
C188		218.816	±	9.53638		374.962	±	27.7481		176.846	±	6.1115		273.517	±	11.1472		42.3	±	4.23		18.1394	±	0.56
CH3-116		143.369	±	7.1088		216.859	±	10.8795		120.186	±	5.33545		165.565	±	8.35427		27.8	±	2.78		11.7787	±	2.928
CH3-61		159.395	±	6.30332		290.258	±	10.4886		125.612	±	6.58152		226.086	±	8.13317		43.2	±	4.32		21.3309	±	3.528
7C3		191.014	±	5.4295		291.063	±	15.1625		147.654	±	4.91502		190.099	±	10.2215		90.4	±	9.04		30.3107	±	2.652
7C7		188.906	±	2.60198		298.503	±	7.51774		147.608	±	2.95131		240.059	±	9.81803		67.5	±	6.75		35.4258	±	3.25
7C16		185.502	±	5.80679		328.564	±	13.1345		148.835	±	3.40855		267.179	±	7.26653		30.1	±	3.01		15.8342	±	0.95
7C20		164.292	±	8.72059		265.154	±	9.04924		132.015	±	5.8068		203.924	±	10.1944		46	±	4.6		19.8316	±	0.9502
7C126		175.713	±	7.38436		280.222	±	7.10168		140.397	±	5.3366		194.394	±	9.76823		30.1	±	3.01		30.7733	±	0
7C140		175.022	±	6.98067		291.307	±	14.693		145.721	±	6.73238		250.024	±	11.7198		31.2	±	3.12		24.4381	±	6.095
7C159		184.664	±	8.30018		328.61	±	11.9418		137.345	±	5.5983		246.205	±	13.8605		71.69	±	7.169		37.0625	±	5.77
7C170		148.539	±	7.47338		235.319	±	14.7		116.319	±	5.99207		190.014	±	7.97518		30.06	±	3.006		16.163	±	1.884
HB3		168.49	±	5.6377		260.706	±	11.489		141.814	±	4.31393		203.55	±	9.26848		38.3	±	3.83		20.4087	±	1.366
C101																		83.6	±	8.36
