# Supplementary material for: A HECT Ubiquitin-Protein Ligase as a Novel Candidate Gene for Altered Quinine and Quinidine Responses in Plasmodium falciparum
Source: PLoS Genet. 2014 May 15;10(5):e1004382. doi: 10.1371/journal.pgen.1004382 (PMC4022464; doi:10.1371/journal.pgen.1004382)
Supplement: Table S2 — Genetic map of the chromosome 7 segment containing the B5M12 locus and the pfcrt locus. (XLS) [file pgen.1004382.s008.xls]

## Sheet: Tabelle1
				Progeny from the HB3 x Dd2 cross
	Marker	genetic distance (cM)	genomic position (bp)*	Dd2	HB3	B1SD	QC13	QC01	B4R3	SC05	TC08	GC03	3BA6	1BB5	3BD5	SC01	QC34	QC23	TC05	GC06	D43	C188	C408	116	61	7C3	7C7	7C12	7C16	7C20	7C46	7C111	7C126	7C140	7C159	7C170	7C183	7C421	7C424
	SM17	2.9	182820	D	H	H	H	H	H	H	H	H	D	D	D	D	D	D	H	D	H	D	H	D	H	H	H	D	H	H	D	H	H	H	H	H	D	D	D
	SM15	2.9	192862	D	H	H	H	H	H	H	H	H	D	D	D	D	D	D	H	D	H	D	H	D	H	H	H	D	H	H	D	H	H	H	H	H	D	D	D
	LT103	5.8	209448	D	H	H	H	H	H	H	H	H	D	D	D	D	D	D	H	D	H	D	D	D	H	H	H	D	H	H	D	H	H	H	H	H	D	D	D
	B5M2	5.8	220933	D	H	H	H	H	H	H	H	H	D	D	D	D	D	D	H	D	H	D	D	D	H	H	H	D	H	H	D	H	H	H	H	H	D	D	D
	SM19	5.8	240832	D	H	H	H	H	H	H	H	H	D	D	D	D	D	D	H	D	H	D	D	D	H	H	H	D	H	H	D	H	H	H	H	H	D	D	D
	SM20	5.8	248359	D	H	H	H	H	H	H	H	H	D	D	D	D	D	D	H	D	H	D	D	D	H	H	H	D	H	H	D	H	H	H	H	H	D	D	D
	SM21A	5.8	252447	D	H	H	H	H	H	H	H	H	D	D	D	D	D	D	H	D	H	D	D	D	H	H	H	D	H	H	D	H	H	H	H	H	D	D	D
B5M12	SM21B	5.8	253581	D	H	H	H	H	H	H	H	H	D	D	D	D	D	D	H	D	H	D	D	D	H	H	H	D	H	H	D	H	H	H	H	H	D	D	D
linkage	SM22A	5.8	256865	D	H	H	H	H	H	H	H	H	D	D	D	D	D	D	H	D	H	D	D	D	H	H	H	D	H	H	D	H	H	H	H	H	D	D	D
group	SM22B	5.8	259831	D	H	H	H	H	H	H	H	H	D	D	D	D	D	D	H	D	H	D	D	D	H	H	H	D	H	H	D	H	H	H	H	H	D	D	D
	SM24C	5.8	273521	D	H	H	H	H	H	H	H	H	D	D	D	D	D	D	H	D	H	D	D	D	H	H	H	D	H	H	D	H	H	H	H	H	D	D	D
	SM24B	5.8	275191	D	H	H	H	H	H	H	H	H	D	D	D	D	D	D	H	D	H	D	D	D	H	H	H	D	H	H	D	H	H	H	H	H	D	D	D
	SM24A	5.8	276993	D	H	H	H	H	H	H	H	H	D	D	D	D	D	D	H	D	H	D	D	D	H	H	H	D	H	H	D	H	H	H	H	H	D	D	D
	BM2	5.8	305218	D	H	H	H	H	H	H	H	H	D	D	D	D	D	D	H	D	H	D	D	D	H	H	H	D	H	H	D	H	H	H	H	H	D	D	D
	B5M12	5.8	306031	D	H	H	H	H	H	H	H	H	D	D	D	D	D	D	H	D	H	D	D	D	H	H	H	D	H	H	D	H	H	H	H	H	D	D	D
	SM205	5.8	320681	D	H	H	H	H	H	H	H	H	D	D	D	D	D	D	H	D	H	D	D	D	H	H	H	D	H	H	D	H	H	H	H	H	D	D	D
	BM25	5.8	326717	D	H	H	H	H	H	H	H	H	D	D	D	D	D	D	H	D	H	D	D	D	H	H	H	D	H	H	D	H	H	H	H	H	D	D	D
	SM207	5.8	333413	D	H	H	H	H	H	H	H	H	D	D	D	D	D	D	H	D	H	D	D	D	H	H	H	D	H	H	D	H	H	H	H	H	D	D	D
	SM208	5.8	341320	D	H	H	H	H	H	H	H	H	D	D	D	D	D	D	H	D	H	D	D	D	H	H	H	D	H	H	D	H	H	H	H	H	D	D	D
	SM22	8.6	349083	D	H	H	H	H	H	H	H	H	D	D	D	D	D	D	H	D	H	D	D	D	H	H	H	D	H	H	D	D	H	H	H	H	D	D	D
	PE14D	11.5	358023	D	H	H	H	H	H	H	H	H	D	D	D	D	D	D	D	D	H	D	D	D	H	H	H	D	H	H	D	D	H	H	H	H	D	D	D
	PE87	14.4	370990	D	H	H	H	H	H	H	H	H	D	D	D	D	D	D	D	D	H	D	D	H	H	H	H	D	H	H	D	D	H	H	H	H	D	D	D
	B5M129	17.3	377646	D	H	H	H	H	H	H	H	H	D	D	D	D	D	D	D	D	D	D	D	H	H	H	H	D	H	H	D	D	H	H	H	H	D	D	D
	HSP86	17.3	382190	D	H	H	H	H	H	H	H	H	D	D	D	D	D	D	D	D	D	D	D	H	H	H	H	D	H	H	D	D	H	H	H	H	D	D	D
	B5M77	17.3	385110	D	H	H	H	H	H	H	H	H	D	D	D	D	D	D	D	D	D	D	D	H	H	H	H	D	H	H	D	D	H	H	H	H	D	D	D
	B5M97	17.3	385478	D	H	H	H	H	H	H	H	H	D	D	D	D	D	D	D	D	D	D	D	H	H	H	H	D	H	H	D	D	H	H	H	H	D	D	D
	P4	17.3	386500	D	H	H	H	H	H	H	H	H	D	D	D	D	D	D	D	D	D	D	D	H	H	H	H	D	H	H	D	D	H	H	H	H	D	D	D
	1H6	17.3	390855	D	H	H	H	H	H	H	H	H	D	D	D	D	D	D	D	D	D	D	D	H	H	H	H	D	H	H	D	D	H	H	H	H	D	D	D
	3E7	20.2	392209	D	H	H	H	H	H	H	H	H	D	D	D	D	D	D	D	D	D	H	D	H	H	H	H	D	H	H	D	D	H	H	H	H	D	D	D
	2E10	20.2	398320	D	H	H	H	H	H	H	H	H	D	D	D	D	D	D	D	D	D	H	D	H	H	H	H	D	H	H	D	D	H	H	H	H	D	D	D
	B5M47	20.2	403268	D	H	H	H	H	H	H	H	H	D	D	D	D	D	D	D	D	D	H	D	H	H	H	H	D	H	H	D	D	H	H	H	H	D	D	D
pfcrt	pfcrt	20.2	403539	D	H	H	H	H	H	H	H	H	D	D	D	D	D	D	D	D	D	H	D	H	H	H	H	D	H	H	D	D	H	H	H	H	D	D	D
linkage	9B12	20.2	407753	D	H	H	H	H	H	H	H	H	D	D	D	D	D	D	D	D	D	H	D	H	H	H	H	D	H	H	D	D	H	H	H	H	D	D	D
group	PE12A	20.2	410198	D	H	H	H	H	H	H	H	H	D	D	D	D	D	D	D	D	D	H	D	H	H	H	H	D	H	H	D	D	H	H	H	H	D	D	D
	pS590.7	20.2	412261	D	H	H	H	H	H	H	H	H	D	D	D	D	D	D	D	D	D	H	D	H	H	H	H	D	H	H	D	D	H	H	H	H	D	D	D
	2E1	20.2	420586	D	H	H	H	H	H	H	H	H	D	D	D	D	D	D	D	D	D	H	D	H	H	H	H	D	H	H	D	D	H	H	H	H	D	D	D
	2H4	20.2	425084	D	H	H	H	H	H	H	H	H	D	D	D	D	D	D	D	D	D	H	D	H	H	H	H	D	H	H	D	D	H	H	H	H	D	D	D
	7A11	23.1	427529	D	H	H	H	H	H	H	H	H	D	D	D	D	D	D	D	D	D	H	H	H	H	H	H	D	H	H	D	D	H	H	H	H	D	D	D
	* taken from www.Plasmodb.org				D	inherited from the parental P. falciparum clone Dd2
					H	inherited from the parental P. falciparum clone HB3
