# Supplementary material for: A HECT Ubiquitin-Protein Ligase as a Novel Candidate Gene for Altered Quinine and Quinidine Responses in Plasmodium falciparum
Source: PLoS Genet. 2014 May 15;10(5):e1004382. doi: 10.1371/journal.pgen.1004382 (PMC4022464; doi:10.1371/journal.pgen.1004382)
Supplement: Table S3 — Primer pairs defining novel genetic markers within the B5M12 locus for the analysis of the progeny from the HB3 x Dd2 cross. (XLS) [file pgen.1004382.s009.xls]

## Sheet: Tabelle2
	Gene	Primers	Position*	Primer Sequences
				(5' to 3')
	MAL7P1.16	fwd_7	169215	caa gag caa cac aaa tta tta ac
		rev_7		gct tag tac gga aaa tat tct c
		fwd_6	170478	gta aac cct ttt gtg gtt tat c
		rev_6		gaa gta ttc ata ctt ctc aag g
		fwd_5	171440	ctg ttt tgt tta tga gga taa g
		rev_5		tgg aaa gga cct aaa ctt ttc
		fwd_4	172579	gta cat gta gaa aat ata aac c
		rev_4		cta tcc aca tct tca tca gc
		fwd_3	174268	cat ggg tta tta tgg tgt cc
		rev_3		caa tat tgt gga att tat ctg tg
		fwd_2	175834	ccg aca att cat taa gat acc
		rev_2		ctt tca atc gtt tgg cta gc
		fwd_1	176907	gag ccg tat aaa ttg taa gag
		rev_1		gtg atg tac att aat cat aaa tg
	MAL7P1.17	fwd_1	180044	cac cag cac cac cga ctc
		rev_1		gaa aag gag aag atc ata aat ac
		fwd_2	180795	gta tct tca aat ata aaa aca gaa c
		rev_2		ctt ttc ttt tta ata aga gtt ctt g
		fwd_3	182805	gag ctt aat att cat cag gat g
		rev_3		ccc ctt caa ttt att cga gtc
		fwd_4	183968	cta tac tgt att tca aga tag tac
		rev_4		cat gtc ttc taa atg ttg tat atc
		fwd_5	186007	cgg aag aac aaa gta ttt ata cg
		rev_5		cgt tgt ttt gtg tta tct tat ttg
		fwd_6	187213	gta ttc cat aca ata aca aat atg
		rev_6		cag taa aat acg aat tta gtg ac
		fwd_7	188687	ctt aat ctt cgg aag taa tta c
		rev_7		cta tgt cta ctt gaa tcc ttc
		fwd_8	189663	gat aat tat gag cat ata cta aac
		rev_8		cga aca tat gtt cac ttg tat c
		LP-rev_1		ggt aat aaa aga taa atc att gtg
	PF07_0015	LP-fwd_3	192862	gtg cta atg aag atg agg acc
		LP-rev_3		cta att aag acg tta ctc ttt tg
		fwd_3	192521	gca aca ttc tag att ttg aat ac
		rev_3		cca ctt tta tta aat cta ata tta c
		fwd_2	193711	gaa aat tca aac ttg gaa aat aat g
		rev_2		caa ctt atg tgt att acc att atc
		fwd_1	194867	atg gaa aac gat aaa caa agt aac
		rev_1		cct ttg tta att caa tgg atc tc
		rev_1b		gta gca tac taa caa gtt ctt gtc
	PF07_0016	fwd_1	201346	cga caa aca cat cgg acc a
		rev_1		ccc tcc tta gtc cta aaa ac
		fwd_2	201878	gga cca tct taa aaa tgt atc a
		rev_2		gat gac atc tta aag ctg tta c
		rev_2b		ctt gga att ctt cta tat ctt ca
		fwd_3	202286	gaa tga gaa acg tcc caa gtc
		fwd_3B		gtt att gaa cct acc aat gc
		rev_3		tat ttt ttt ttc tgt tat ttt ttt tg
	PF07_0017	fwd_1	205721	gtt tta caa ata ccg ata aat atc
		rev_1		cac acc att agt atg tcc atg
	Gene	Primers	Position*	Primer Sequences
				(5' to 3')
	MAL7P1.18	fwd_3	205721	gag tag caa taa tat gat gaa ag
		rev_3		gaa aag ggt atg atc ttc atc
		fwd_2	211676	gtc agc tcc cag aaa aaa tag
		rev_2		gaa aaa tcc acc aat ttc ata ac
		fwd_1	212829	caa gac ctt ata aac ctc cta c
		rev_1		ctc ttt atc tta ttc gcc ctt c
		LP-rev_1		caa gat tgg tta tat gat tat tgg
	MAL7P1.19	fwd_7B	216438	cca agt gtg atg act tgt ac
		fwd_7		gta cgg gaa cat ctg ccc
		rev_7		tta tat ttt atg agt taa aaa aaa aaa
		fwd_6	219783	gtg atg atc aac agg gaa aag
		rev_6		gtt cct ctg cgt tat cca tc
		fwd_5	221996	gtc caa agg tga aat tac ttc
		rev_5		ccc atg aag gta att ttt cac
		fwd_4	224294	gag gat gat gaa tct ggt ag
		rev_4		gat aag cat gaa tta tta tga ac
		fwd_3	225888	cct gat tct tcc ata tta gat g
		rev_3		gat ttt cta ttc ctc gaa tat ac
		fwd_2	227455	gat tac ctt gag att aga aga g
		rev_2		ggt tat ctc atc att tat aaa ttc
		fwd_1	228759	caa ttg aat ttg tca gct gac g
		rev_1		ctt ctt cac tct ctt cct ctg
	PF07_0018	fwd_1	233462	cgt ata cca gaa ggc aag gg
		rev_1		gtc cct gca aat aga cct atg
		fwd_2	234019	cag atg aat gtg tta aaa gag g
		rev_2		cca tta att tct gag tcc tta g
		fwd_3	235041	cct aaa aag aat tca cga ccc
		rev_3		gat tct ttg ttt ttt cct tat ca
		fwd_4	235769	cag ttc ata atc gaa aat ctc t
		rev_4		gta acg gag cga tac ttt tg
		rev_4b		gaa tca cta ttt ata tga tca ca
	PF07_0019	fwd_2	241118	caa aca tcc aaa caa atg tta tg
		rev_2		gga ttg ggc caa ttc gga g
		fwd_1	242030	atg gag aag ctt tta cac aaa tg
		rev_1		gtt gtc ata tat tat gtc atc cc
		rev_1b		cta cac atg tgt gca tca cc
	PF07_0020	fwd_3	246781	cga tta ccc ttg aga acg ac
		rev_3		tta cat agt tcc gaa tat agt tg
		fwd_2	248532	gca agt ttt tgt gta aat act c
		rev_2		gtc att att aca taa gcc ttt c
		fwd_1	249498	cct ata ctt aat gaa act ata tta c
		rev_1		cac tat ccg cac ata cac tac
	PF07_0021	fwd_1	252284	gag tat tca tat cag tga tga ag
		rev_1		gac taa aag tac ctg ggc aac
		fwd_2	253304	caa tcg taa gaa tta tga tca ac
		rev_2		gtt cat tta tgt ttt ggg aat tc
	Gene	Primers	Position*	Primer Sequences
				(5' to 3')
	PF07_0022	fwd_1	256086	atg atg ttt cct tgt ata aat aac
		rev_1		gat tta ttg tgt tca atg cat tc
		fwd_2	257361	cgc atg gaa agg gat aag g
		rev_2		gta acc aat atc tta tct ata tg
		fwd_3	259720	cga ata tac aca acc aaa ata tg
		fwd_3b		ctg att atg atc aaa tac aag aac
		rev_3		gtt tgt tgt gtg tct aag gtc
	MAL7P1.21	fwd_1	262104	gtg tta tta taa gaa tcc cca g
		rev_1		gta tga tgt agt ttt ctt ctt tg
	PF07_0024	fwd_5	271592	gaa aga agg tat gac cca cc
		rev_5		gtt agt agt ata ttt act tat acc
		LP-fwd_4	273521	gga gtt gat gag gat gac ga
		fwd_4	274185	gga gat cat tct tag gtt ctg
		rev_4		cta tca gaa gtg cta cta tcg
		fwd_3	276281	caa gga tat ata tct tac aca tc
		rev_3		gtc aag taa gta att ttc agt ag
		LP-fwd_2	276993	caa agc aat tcc atg ttt gat c
		LP-rev_2		cct ctg aaa gtt tac tat cac g
		fwd_2	277577	gtg aca agg ata gct att c
		rev_2		gtt cca ctt cga cct ctt c
		fwd_1	278685	atg aat gca tat aac aca gac g
		rev_1		gca ttt att ggt atg ata tct ac
	MAL7P1.201	fwd_3C	281249	caa gat atc cta ata gac aag c
		rev_3		tta aaa gta agt ttt ctt ctg ata t
		fwd_2	283391	gaa taa tca att gaa tag ttt aag
		rev_2		ctg aaa tag cac agg ttt tag
		fwd_1	284412	atg agg aat cgt ttg ttt tat g
		rev_1		cct acc tct ata aga agt atc
		rev_1b		cca tct cga tga agc atg tg
	MAL7P1.202	fwd_1	293400	atg cag aac ctt tta aat acc ag
		rev_1		gat cat ttt cat tag taa cat tat g
		rev_1b		cta ata gcg aaa aat tat ctg gg
	MAL7P1.203	fwd_3	298921	gag aat aga aac atg tat aag g
		rev_3		tta ctt ttt taa agt gtc cat ata
		fwd_2	302343	cat aag gat acc tct ctt gag
		rev_2		cta cac ttt ctt cca tgt tgg
		fwd_1		atg ata aag tat cgt tta ttt aat a
		rev_1		gac ctg cac tta cac aac c
	MAL7P1.203a	fwd_1	305566	gaa gaa gaa aaa aat gaa caa ttc g
		rev_1		tct ttt taa aag aaa ttc aga tat ttg
		fwd_1	307111	ggt aaa gcc gga aaa ggt ac
		rev_1		tct ttg ttt tgg ttt tgg agt ac
		fwd_1	307114	atg ggt aaa gcc gga aaa gg
		rev_1		tta tct ttg ttt tgg ttt tgg ag
	Gene	Primers	Position*	Primer Sequences
				(5' to 3')
	MAL7P1.204	fwd_3	311719	cta tac cag tga atg gaa aac
		rev_3		gaa gaa ttg tta ttt gca tta tg
		fwd_2	312700	cat atg tag taa tga aaa gag tg
		rev_2		cat ata agc atc aaa cgg aat g
		fwd_1	314836	cag tag aag gag aaa atc atg
		rev_1		ctt ctg gat ata att ttc ccg
	MAL7P1.205	fwd_1	320248	atg aaa atc atc cta aaa aat gtc
		rev_1		gtc ata cat tgt gct aat gtt g
	MAL7P1.207	fwd_5		cct gat aaa aat tac aat tat aat g
		rev_5		tta gtt tgg att att ctt att gtc
		fwd_4	332543	gag tat aag aac gtc ttt tct g
		rev_4		caa gca taa aat tcg att ccc c
		fwd_3	333424	cat aaa gga tat gtg gat gca g
		rev_3		ctt tcg aat cat ttt atc ttt tat c
		fwd_2	334692	ctt tag tag tga tat gtc aaa ttc
		rev_2		caa att cac tgc taa taa tta aat c
		fwd_1	336298	ctt acc act tgt tca aaa aat tac
		rev_1		cct cct gtg gta aag gat c
		rev_1b		cta gaa ttc tcg gct tct aag
	MAL7P1.208	fwd_1	338891	gtt cta ctt ctg tct ttg ctt g
		rev_1		cat aag aat cag ttt cta aaa agc
		fwd_2	339803	gaa atg aaa gat gta gaa atg
		rev_2		gtc ttc cat atc gtt ttg ttt g
		fwd_3	340448	gtc ttt tat gat tta tac aag cc
		rev_3		tta att cat aaa ata taa aag ggt g
	MAL7P1.209	fwd_1	343912	atg aat ttt cct aat ttg agt aag
		rev_1		gaa tac cta atg cac taa cat c
		rev_1b		cat gtt gat tac gta acc att c
		fwd_2	345577	gac acc aaa gtt gtt aca aag
		rev_2		tca caa ttg ttc att tat taa tac
	MAL7P1.22	fwd_1	348908	caa aga aaa aaa ata tac gtg gg
		rev_1		cat ttg act tgc cct taa aaa c
		fwd_2	350097	cga tat taa taa taa tat gat aga c
		rev_2		caa taa ctt taa tcg att tgt cc
		fwd_3	351233	ctg tta gaa cat att ttt gta att g
		rev_3		caa ggt att cat atc ttc ctt ag
		fwd_4	352237	gaa gat ata tta agt aaa gaa ac
		fwd_4b		gtt ata atc aac acg ata gtg
		rev_4		tta gtt tgt aca aaa ttt gtt gt
	PF07_0026	fwd_1	357829	gaa cat gtt gat gat aac aaa ac
		rev_1		gag gaa aca gat gag cca tc
		fwd_2	359051	caa atg ata gtt ata caa gaa atg
		rev_2		gac tgg aat gat tta tat ggt g
	PF07_0029	fwd_1	383560	gga tat gta tat ggg aat gtg c
		rev_1		gga atc gga gta att cgg tg
Microsatellite	Gene	Primers	Position*	Primer Sequences
(name)				(5' to 3')
SM205	MAL7P1.205	fwd_1	320681	gtt ctc tta gac ttt gtt atc
		rev_1		gtc tga ttt atg gca tcc ttt
SM207	MAL7P1.207	fwd_1	333413	gtg gat gca gat cat tat tcc
		rev_1		cat ctt gtg cac aca aac ttg
SM208	MAL7P1.208	fwd_1	341320	cag tta cca aaa ggt atc tac
		rev_1		cta att ctt cag cag tca tag c
SM22	MAL7P1.22	fwd_1	349083	gtt taa cga tat ata tag taa tga
		rev_1		gaa aat aaa ttt tct tct aca tac
SM17	MAL7P1.17	fwd_1	182820	cag gat gaa aac gta tct att g
		rev_1		ggt aat aaa aga taa atc att gtg
SM15	PF07_0015	fwd_1	192862	gtg cta atg aag atg agg acc
		rev_1		cta att aag tcg tta ctc ttt tg
SM19	PF07_0019	fwd_1	240832	gtc atc aaa ctg gga att gaa c
		rev_1		gga ttg ggc caa ttc gga g
SM20	PF07_0020	fwd_1	248359	ccg tat gag cac ttt tta gaa
		rev_1		act att cat ttt ttc tcg aca g
SM21a	PF07_0021	fwd_1	252447	cta ttt aca ctt tga tta gtt cc
		rev_1		cct ttg aat ctt atg aaa aat gat
SM21b		fwd_2	253581	cct ttg aat ctt atg aaa aat gac
		rev_2		gaa tga tta att tcg tat tca tcg
SM22a	PF07_0022	fwd_1	256865	gat tta ttg tgt tca atg cat tc
		rev_1		ctg att atg atc aaa tac aag aac
SM22b		fwd_2	259831	ctg att atg atc aaa tac aag aac
		rev_2		cat gta caa gtt gta ata aaa tac
SM24a	PF07_0024	fwd_1	276993	caa agc aat tcc atg ttt gat c
		rev_1		cct ctg aaa gtt tac tat cac g
SM24b		fwd_2	275191	gaa cct ata aaa gtg agc acg
		rev_2		cca tct cca tta tca taa ccg
SM24c		fwd_3	273521	gga gtt gat gag gat gac ga
		rev_3		cta tca gaa gtg cta cta tcg
SM22	MAL7P1.22	fwd_1	383560	gga tat gta tat ggg aat gtg c
		rev_1		gga atc gga gta att cgg tg
* taken from www.Plasmodb.org
