# Supplementary material for: A HECT Ubiquitin-Protein Ligase as a Novel Candidate Gene for Altered Quinine and Quinidine Responses in Plasmodium falciparum
Source: PLoS Genet. 2014 May 15;10(5):e1004382. doi: 10.1371/journal.pgen.1004382 (PMC4022464; doi:10.1371/journal.pgen.1004382)
Supplement: Table S5 — Compilation of polymorphisms identified in the B5M12 locus and flanking regions in 50 field isolates and laboratory strains. (XLS) [file pgen.1004382.s011.xls]

## Sheet: Sheet1
gene	position	polymorphisms	reference		strain							strain						strain							strain							strain					strain					strain
				strain	Dd2	HB3	3D7	713	REN	FAB6	M5	M97	Camp	IF4/1	102/1	FCR3	K39	418	CP269	CP238	CP250	CP203	CP256	CP285	CP313	CP252	CP201	CP305	CP297	CP271	9021	DIV14	PBZ945	98-18	ECP	Thai-19	Thai-2	PBZ357	DIV30	PAD	PNG9-1	98-17	98-5	99-18	Thai-18	P31	ICS	m24	1088
				origin	Indochina	Honduras	lab. strain	Guinea Bissau	Sudan	South Africa	Mali	The Gambia	Malasya	Liberia	Sudan	The Gambia	Kenya	Gambia	Cambodia	Cambodia	Cambodia	Cambodia	Cambodia	Cambodia	Cambodia	Cambodia	Cambodia	Cambodia	Cambodia	Cambodia	Ghana	Brazil	Brazil	Thailand	Brazil	Thailand	Thailand	Brazil	Brazil	Brazil	Papua New Guinea	Thailand	Thailand	Thailand	Thailand	Thailand	Brazil	Kenya	Thailand
				QN IC50 (nM)	111.6	70.3	27.3	214.5	41.9	56.1	52.6	113.5	33.4	63.5	63.1	106.6	45.8	60.2	194.2	208.3	282.3	197.6	169.6	199.5	262.4	197.9	214.4	205.1	252.9	83.6	147.6	126.2	169.9	190.5	178.5	151.8	234.5	110.2	97.1	104.2	195.6	132	179.5	141.8	206.1	194.1	137.9	14.2	301.7
				CQ IC50 (nM)	99.8	11.9	6.9	218.1	13.7	42.6	13.9	206.6	15.1	15.3	201.7	52.1	20.7	15.8	141.5	275.8	317.4	253.9	135.8	199.8	161.1	203.4	134.4	121.5	124.5	87.8	100.3	114.9	181.1	85.3	132.5	280.4	219.2	110.2	103.2	115.6	87.8	178.3	119.7	151.3	199.8	105.6	131.4	8.8	420.4
MAL7P1.17	1389	SNP	http://www.malariagen.net/data		I	N	N	N	N	N	N	N	I	N	N	N	D	N	N	I	I	I	N	N	N	n.d.	N	N	I	N	I	I	I	I	N	I	I	N	N	N	I	I	N	I	N	I	N	I	N
	1390	SNP	http://www.malariagen.net/data		D	N	N	N	N	N	N	N	D	N	N	N	H	N	N	D	D	D	N	N	N	n.d.	N	N	D	N	D	D	D	D	N	D	D	N	N	N	D	D	N	D	N	D	N	D	N
	1391	SNP	http://www.malariagen.net/data		K	D	D	D	D	D	D	D	K	D	D	D	D	D	D	K	n.d.	K	D	D	D	n.d.	D	D	K	D	K	K	K	K	D	K	K	D	D	D	K	K	D	K	D	K	D	K	D
		length polymorphism	this study		Dd2	HB3	Dd2	HB3	HB3	HB3	HB3	HB3	Dd2	Dd2	Dd2	Dd2	Dd2	HB3	HB3	HB3	HB3	HB3	HB3	HB3	HB3	Dd2	Dd2	Dd2	Dd2	Dd2	Dd2	Dd2	Dd2	Dd2	HB3	Dd2	Dd2	HB3	HB3	HB3	Dd2	Dd2	HB3	HB3	Dd2	Dd2	HB3	Dd2	Dd2
PF07_0015	714-719	length polymorphism	this study		Dd2	HB3	Dd2	Dd2	Dd2	HB3	HB3	HB3	HB3	Dd2	Dd2	Dd2	Dd2	Dd2	Dd2	Dd2	Dd2	Dd2	Dd2	Dd2	Dd2	Dd2	Dd2	Dd2	HB3	Dd2	HB3	HB3	HB3	Dd2	Dd2	Dd2	Dd2	Dd2	Dd2	Dd2	Dd2	Dd2	Dd2	Dd2	HB3	Dd2	Dd2	Dd2	HB3
PF07_0016	1016-1017	deletion (NN)				del		n.d.	n.d.	n.d.	n.d.	n.d.	n.d.	n.d.	n.d.	n.d.	n.d.	n.d.	n.d.	n.d.	n.d.	n.d.	n.d.	n.d.	n.d.	n.d.	n.d.	n.d.	n.d.	n.d.	n.d.	n.d.	n.d.	n.d.	n.d.	n.d.	n.d.	n.d.	n.d.	n.d.	n.d.	n.d.	n.d.	n.d.	n.d.	n.d.	n.d.	n.d.	n.d.
	1474	SNP	this study		I	K	I	n.d.	n.d.	n.d.	n.d.	n.d.	n.d.	n.d.	n.d.	n.d.	n.d.	n.d.	n.d.	n.d.	n.d.	n.d.	n.d.	n.d.	n.d.	n.d.	n.d.	n.d.	n.d.	n.d.	n.d.	n.d.	n.d.	n.d.	n.d.	n.d.	n.d.	n.d.	n.d.	n.d.	n.d.	n.d.	n.d.	n.d.	n.d.	n.d.	n.d.	n.d.	n.d.
MAL7P1.18		length polymorphism	this study		Dd2	HB3	HB3	Dd2	HB3	HB3	HB3	Dd2	Dd2	Dd2	Dd2	Dd2	HB3	Dd2	Dd2	Dd2	Dd2	Dd2	HB3	HB3	HB3	Dd2	HB3	HB3	Dd2	HB3	Dd2	Dd2	Dd2	Dd2	Dd2	Dd2	Dd2	n.d	Dd2	Dd2	Dd2	Dd2	n.d.	Dd2	Dd2	HB3	Dd2	HB3	Dd2
	808	SNP	this study		H	D	D	D	D	D	D	D	D	D	D	D	D	D	D	D	D	H	D	D	D	D	H	D	D	D	D	D	D	D	D	D	D	D	D	D	D	D	D	D	D	D	D	D	D
	815	SNP	CombinedSNP.MAL7.2116		V	G	V	V	V	V	V	V	V	V	V	V	V	V	V	V	V	V	V	V	V	V	V	V	V	V	V	V	V	G	V	V	V	V	V	V	V	V	V	V	V	V	V	V	V
	823	SNP	CombinedSNP.MAL7.2115		V	G	V	V	V	V	V	V	V	V	V	V	G	V	V	V	V	V	V	V	V	V	V	V	V	V	V	V	V	V	G	V	V	G	V	V	V	V	V	V	V	V	V	G	V
MAL7P1.19	174	deletion (N)	this study		del			del		del	del		del				del	del	del	del	del	del	n.d.			del			del		del	del	del		del	del	del	del	del	del	del	n.d.	n.d.	del	del		del		del
	198	SNP	http://www.malariagen.net/data		K	E	K	K	E	K	K	E	K	E	E	K	K	K	K	K	n.d.	K	n.d.	E	E	K	E	E	K	E	K	K	K	E	K	K	n.d.	K	K	K	K	n.d.	n.d.	K	K	E	K	E	K
	248	SNP	http://www.malariagen.net/data		D	E	D	D	D	D	D	E	D	E	D	D	D	D	D	D	D	D	n.d.	E	E	D	E	E	D	E	D	D	D	E	D	D	D	D	D	D	D	n.d.	n.d.	D	D	E	D	E	D
	535	SNP	CombinedSNP.MAL7.2207		L	P	P	L	L	L	P	L	L	P	L	P	L	P	L	L	n.d.	L	L	L	L	L	L	L	n.d.	L	L	L	L	L	L	L	L	L	n.d.	L	L	L	n.d.	L	L	L	L	L	L
	589	SNP	CombinedSNP.MAL7.2205		S	T	T	T	T	T	T	T	T	T	T	T	T	T	T	T	n.d.	T	T	T	T	T	T	T	n.d.	T	S	T	T	T	T	S	T	T	n.d.	T	S	T	n.d.	S	T	S	T	T	T
	1232	SNP	CombinedSNP.MAL7.2192		C	Y	Y	C	C	C	C	Y	C	C	C	Y	C	C	C	Y	Y	Y	Y	Y	Y	Y	Y	Y	Y	Y	C	C	C	n.d.	C	C	C	C	C	C	C	Y	C	C	Y	C	C	Y	n.d.
	1375	SNP	CombinedSNP.MAL7.2191		S	S	N	S	N	S	N	N	N	N	S	n.d.	S	S	S	n.d.	S	S	S	S	S	S	S	S	n.d.	S	n.d	S	S	S	S	S	S	S	S	S	S	S	S	S	S	S	S	S	n.d.
	1387	SNP	CombinedSNP.MAL7.2189		F	Y	Y	F	Y	F	Y	F	Y	Y	Y	n.d.	F	F	F	n.d.	F	F	F	F	F	F	F	F	n.d.	F	n.d	F	F	F	F	F	F	F	F	F	F	F	F	F	F	F	F	Y	n.d.
	1401	SNP	http://www.malariagen.net/data		D	E	E	D	E	D	D	D	E	D	D	E	D	D	D	n.d.	D	D	D	D	D	D	D	D	n.d.	D	n.d	D	D	D	D	D	D	D	D	D	D	D	D	D	D	D	D	n.d.	n.d.
	1406	SNP	this study		C	G	G	C	C	C	C	C	G	C	G	G	C	C	C	n.d.	C	C	C	C	C	C	C	C	n.d.	C	n.d	C	C	C	C	C	C	C	C	C	C	C	C	C	C	C	C	n.d.	n.d.
	1407	SNP	this study		D	E	E	D	D	D	D	D	E	D	E	E	D	D	D	n.d.	D	D	D	D	D	D	D	D	n.d.	D	n.d	D	D	D	D	D	D	D	D	D	D	D	D	D	D	D	D	E	n.d.
	1591	SNP	CombinedSNP.MAL7.2182		K	E	K	E	E	K	K	K	E	K	K	K	K	K	K	K	n.d.	K	K	K	K	K	K	K	n.d.	K	K	E	E	E	E	K	n.d.	E	E	E	K	K	K	E	K	K	E	E	K
	1651	SNP	CombinedSNP.MAL7.2180		I	V	I	I	V	I	I	I	V	V	I	I	I	I	I	I	n.d.	I	I	I	I	I	I	I	n.d.	I	I	I	I	I	I	I	n.d.	I	I	I	I	I	I	I	I	I	I	V	I
	1666	SNP	CombinedSNP.MAL7.2179		L	M	L	L	M	L	L	M	M	M	L	L	L	L	L	L	n.d.	L	L	L	L	L	L	L	n.d.	L	L	L	L	L	L	L	n.d.	L	L	L	L	L	L	L	L	L	L	M	L
	1667	SNP	http://www.malariagen.net/data		P	P	P	H	P	H	H	P	n.d.	P	P	P	P	H	H	H	n.d.	H	H	H	H	H	H	H	H	H	P	H	H	n.d.	H	P	n.d.	H	H	H	P	H	H	n.d.	H	H	H	P	P
	1739	SNP	CombinedSNP.MAL7.2179		N	K	N	N	K	N	N	K	N	N	N	N	N	K	N	N	n.d.	N	N	N	N	N	N	N	n.d.	N	N	N	N	N	N	N	n.d.	N	N	N	N	N	N	N	N	N	N	N	N
	1864	SNP	http://www.malariagen.net/data		N	D	D	D	D	D	D	D	D	D	D	D	D	D	D	D	n.d.	D	D	D	D	D	D	D	n.d.	D	N	D	D	D	D	N	n.d.	D	D	D	N	D	D	D	D	D	D	D	N
		length polymorphism	this study		Dd2	HB3	HB3	Dd2	HB3	Dd2	HB3	Dd2	HB3	HB3	Dd2	HB3	Dd2	Dd2	Dd2	HB3	HB3	HB3	HB3	HB3	HB3	HB3	HB3	HB3	HB3	HB3	Dd2	HB3	HB3	HB3	HB3	HB3	Dd2	HB3	HB3	HB3	Dd2	HB3	HB3	HB3	HB3	Dd2	Dd2	HB3	Dd2
	3056	insertion (YEDDY)	this study		ins														ins												ins			ins		ins	ins				ins	ins		ins					ins
	3159	deletion (NKNK)	this study						del	del		del						del																														del
PF07_0018	756	deletion/insertion	this study		∆NNNN	NNN		n.d	n.d	n.d	n.d	n.d	n.d	n.d	n.d	n.d	n.d	n.d	n.d	n.d	n.d	n.d	n.d	n.d	n.d	n.d	n.d	n.d	n.d	n.d	n.d	n.d	n.d	n.d	n.d	n.d	n.d	n.d	n.d	n.d	n.d	n.d	n.d	n.d	n.d	n.d	n.d	n.d	n.d
	1037	SNP	http://www.malariagen.net/data		S	R	R	n.d	n.d	n.d	n.d	n.d	n.d	n.d	n.d	n.d	n.d	n.d	n.d	n.d	n.d	n.d	n.d	n.d	n.d	n.d	n.d	n.d	n.d	n.d	n.d	n.d	n.d	n.d	n.d	n.d	n.d	n.d	n.d	n.d	n.d	n.d	n.d	n.d	n.d	n.d	n.d	n.d	n.d
PF07_0019	397	SNP	CombinedSNP.MAL7.2261		S	P	S	n.d.	n.d.	n.d.	n.d.	n.d.	n.d.	n.d.	n.d.	n.d.	n.d.	n.d.	n.d.	n.d.	n.d.	n.d.	n.d.	n.d.	n.d.	n.d.	n.d.	n.d.	n.d.	n.d.	n.d.	n.d.	n.d.	n.d.	n.d.	n.d.	n.d.	n.d.	n.d.	n.d.	n.d.	n.d.	n.d.	n.d.	n.d.	n.d.	n.d.	n.d.	n.d.
		length polymorphism	this study		Dd2	HB3	HB3	Dd2	Dd2	HB3	Dd2	Dd2	Dd2	HB3	HB3	Dd2	HB3	HB3	Dd2	Dd2	Dd2	Dd2	HB3	HB3	HB3	Dd2	HB3	HB3	Dd2	HB3	Dd2	HB3	HB3	Dd2	HB3	Dd2	Dd2	HB3	HB3	HB3	Dd2	HB3	n.d.	n.d.	n.d.	n.d.	n.d.	n.d.	n.d.
PF07_0020		length polymorphism	CombinedSNP.MAL7.2293-94		Dd2	HB3	HB3	HB3	HB3	Dd2	HB3	HB3	HB3	Dd2	Dd2	Dd2	Dd2	Dd2	Dd2	Dd2	n.d.	Dd2	Dd2	Dd2	Dd2	Dd2	HB3	HB3	HB3	HB3	HB3	HB3	HB3	HB3	HB3	HB3	HB3	HB3	HB3	Dd2	Dd2	Dd2	HB3	Dd2	Dd2	Dd2	Dd2	Dd2	Dd2
PF07_0021	29	SNP	CombinedSNP.MAL7.2308		M	I	I	I	I	I	I	I	I	I	I	I	I	I	I	I	I	I	I	I	I	I	I	I	I	I	I	M	I	I	I	I	I	I	I	I	I	M	M	I	I	I	I	n.d.	n.d.
	51-54	deletion (INEI)	this study		del			del	del	del	del	del	del	del	del	del	del	del	del	del	del	del	del	del	del	del	del	del	del	del	del		del	del	del	del	del	del	del	del	del			del	del	del	del	n.d.	n.d.
	232	SNP	CombinedSNP.MAL7.2310		E	K	E	K	K	K	K	K	K	K	K	K	K	K	K	K	K	K	K	K	K	K	K	K	K	K	K	K	K	K	K	E	K	K	K	K	K	K	K	K	K	E	K	n.d.	n.d.
	376	SNP	CombinedSNP.MAL7.2311		L	V	V	V	V	V	V	V	V	V	V	V	V	V	V	V	V	V	V	V	V	V	V	n.d	V	V	V	V	L	V	V	L	V	V	V	V	V	V	V	V	V	V	V	n.d.	n.d.
	468	SNP	CombinedSNP.MAL7.2312		T	I	T	T	I	T	I	I	I	I	T	T	I	T	T	T	n.d.	T	n.d.	I	I	T	I	I	T	I	T	T	T	T	T	T	T	T	T	T	T	T	T	T	T	T	T	T	T
	500	SNP	CombinedSNP.MAL7.2313		G	D	G	G	D	G	D	D	D	D	G	G	D	D	G	D	n.d.	D	n.d.	D	D	D	D	D	G	D	G	G	G	G	G	G	G	G	G	G	G	D	G	G	G	G	G	G	G
	503	SNP	CombinedSNP.MAL7.2314		K	N	K	K	N	K	N	N	N	N	K	K	N	N	K	N	n.d.	N	n.d.	N	N	N	N	N	K	N	K	K	K	K	K	K	K	K	K	K	K	N	K	K	K	K	K	K	K
	519	SNP	CombinedSNP.MAL7.2315		K	N	K	K	N	K	N	N	N	K	K	K	K	K	K	N	n.d.	N	n.d.	N	N	N	N	N	K	N	K	K	K	K	K	K	K	K	K	K	K	N	K	K	K	K	K	N	K
		length polymorphism	this study		Dd2		HB3	HB3	HB3	HB3	HB3	HB3	HB3	HB3	HB3	HB3	HB3	Dd2	Dd2	HB3	HB3	HB3	HB3	HB3	HB3	HB3	HB3	HB3	Dd2	HB3	Dd2	HB3	HB3	Dd2	HB3	Dd2	Dd2	HB3	HB3	HB3	Dd2	Dd2	HB3	Dd2	Dd2	Dd2	HB3	HB3	Dd2
PF07_0022		length polymorphism	this study		Dd2	HB3	Dd2	HB3	HB3	Dd2	Dd2	Dd2	Dd2	Dd2	HB3	Dd2	Dd2	Dd2	Dd2	Dd2	Dd2	Dd2	HB3	HB3	HB3	Dd2	HB3	HB3	HB3	HB3	HB3	HB3	HB3	HB3	HB3	HB3	HB3	n.d.	n.d.	HB3	HB3	n.d.	n.d.	HB3	HB3	n.d.	HB3	HB3	HB3
		length polymorphism	this study		Dd2	HB3	Dd2	Dd2	Dd2	Dd2	HB3	HB3	HB3	HB3	HB3	HB3	Dd2	Dd2	Dd2	Dd2	n.d.	Dd2	Dd2	Dd2	Dd2	Dd2	Dd2	Dd2	Dd2	Dd2	Dd2	HB3	HB3	Dd2	HB3	Dd2	Dd2	HB3	Dd2	Dd2	HB3	Dd2	Dd2	HB3	HB3	HB3	HB3	HB3	Dd2
MAL7P1.21	101	SNP	CombinedSNP.MAL7.2356		T	A	A	n.d.	n.d.	n.d.	n.d.	n.d.	n.d.	n.d.	n.d.	n.d.	n.d.	n.d.	n.d.	n.d.	n.d.	n.d.	n.d.	n.d.	n.d.	n.d.	n.d.	n.d.	n.d.	n.d.	n.d.	n.d.	n.d.	n.d.	n.d.	n.d.	n.d.	n.d.	n.d.	n.d.	n.d.	n.d.	n.d.	n.d.	n.d.	n.d.	n.d.	n.d.	n.d.
PF07_0024	443	SNP	CombinedSNP.MAL7.2391		I	M	M	M	M	I	M	M	M	M	M	M	M	M	M	M	M	M	I	M	M	M	M	M	M	M	M	M	M	M	M	M	M	M	n.d.	M	M	M	n.d.	M	M	M	M	M	M
	598	insertion (NNN)			ins														ins	ins	ins	ins																	n.d.				n.d.
	999	insertion (NNNNN)	CombinedSNP.MAL7.2385-86		ins	ins													ins	ins	ins	ins																	n.d.				n.d.
	1731	SNP	http://www.malariagen.net/data		E	Y	Y	E	Y	E	E	Y	Y	Y	Y	E	E	E	E	E	n.d.	E	Y	Y	Y	Y	Y	Y	Y	Y	Y	Y	Y	E	Y	Y	Y	E	n.d.	Y	Y	Y	n.d.	Y	E	E	Y	E	E
	1735-1739	deletion (DEDDE)	this study		del				del	del		del			del						n.d.		del	del	del	del	del	del	del	del	del	del	del		del	del	del		n.d.	del	del		n.d.	del		del	del		del
	2584	SNP	CombinedSNP.MAL7.2378		Y	H	H	H	Y	Y	H	Y	H	H	H	H	H	H	H	H	n.d.	H	Y	Y	Y	Y	Y	Y	H	Y	Y	H	H	H	H	Y	Y	H	n.d.	H	H	H	n.d.	H	H	Y	H	H	Y
	2736	SNP	CombinedSNP.MAL7.2376		D	G	G	G	D	D	D	D	G	G	G	G	D	D	G	D	n.d.	D	D	D	D	D	D	D	G	D	G	G	G	G	G	G	G	G	n.d.	G	G	G	n.d.	G	G	D	G	G	D
		length polymorphism	this study		Dd2	HB3	HB3	HB3	HB3	HB3	HB3	HB3	HB3	HB3	HB3	HB3	HB3	HB3	Dd2	Dd2	Dd2	Dd2	HB3	HB3	HB3	HB3	HB3	HB3	HB3	HB3	HB3	n.d.	HB3	Dd2	HB3	Dd2	Dd2	HB3	HB3	HB3	Dd2	Dd2	n.d.	Dd2	Dd2	Dd2	HB3	HB3	HB3
		length polymorphism	this study		Dd2	HB3	Dd2	Dd2	HB3	Dd2	Dd2	HB3	Dd2	Dd2	HB3	Dd2	Dd2	Dd2	Dd2	Dd2	Dd2	Dd2	HB3	HB3	HB3	HB3	HB3	HB3	HB3	HB3	HB3	HB3	HB3	Dd2	HB3	HB3	HB3	Dd2	n.d	HB3	HB3	Dd2	n.d.	HB3	Dd2	Dd2	HB3	HB3	Dd2
MAL7P1.201	124	insertion			N			n.d	n.d	n.d	n.d	n.d	n.d	n.d	n.d	n.d	n.d	n.d	n.d	n.d	n.d	n.d	n.d	n.d	n.d	n.d	n.d	n.d	n.d	n.d	n.d	n.d	n.d	n.d	n.d	n.d	n.d	n.d	n.d	n.d	n.d	n.d	n.d	n.d	n.d	n.d	n.d	n.d	n.d
MAL7P1.203	638	SNP	this study		D	E	D	n.d	n.d	n.d	n.d	n.d	n.d	n.d	n.d	n.d	n.d	n.d	n.d	n.d	n.d	n.d	n.d	n.d	n.d	n.d	n.d	n.d	n.d	n.d	n.d	n.d	n.d	n.d	n.d	n.d	n.d	n.d	n.d	n.d	n.d	n.d	n.d	n.d	n.d	n.d	n.d	n.d	n.d
	1334	SNP	CombinedSNP.MAL7.2429		R	S	S	n.d	n.d	n.d	n.d	n.d	n.d	n.d	n.d	n.d	n.d	n.d	n.d	n.d	n.d	n.d	n.d	n.d	n.d	n.d	n.d	n.d	n.d	n.d	n.d	n.d	n.d	n.d	n.d	n.d	n.d	n.d	n.d	n.d	n.d	n.d	n.d	n.d	n.d	n.d	n.d	n.d	n.d
MAL7P1.204	820-822	deletion	this study			del		n.d.	n.d.	n.d.	n.d.	n.d.	n.d.	n.d.	n.d.	n.d.	n.d.	n.d.	n.d.	n.d.	n.d.	n.d.	n.d.	n.d.	n.d.	n.d.	n.d.	n.d.	n.d.	n.d.	n.d.	n.d.	n.d.	n.d.	n.d.	n.d.	n.d.	n.d.	n.d.	n.d.	n.d.	n.d.	n.d.	n.d.	n.d.	n.d.	n.d.	n.d.	n.d.
	1054	insertion	this study			NNN		n.d.	n.d.	n.d.	n.d.	n.d.	n.d.	n.d.	n.d.	n.d.	n.d.	n.d.	n.d.	n.d.	n.d.	n.d.	n.d.	n.d.	n.d.	n.d.	n.d.	n.d.	n.d.	n.d.	n.d.	n.d.	n.d.	n.d.	n.d.	n.d.	n.d.	n.d.	n.d.	n.d.	n.d.	n.d.	n.d.	n.d.	n.d.	n.d.	n.d.	n.d.	n.d.
	1226	deletion	this study			del		n.d.	n.d.	n.d.	n.d.	n.d.	n.d.	n.d.	n.d.	n.d.	n.d.	n.d.	n.d.	n.d.	n.d.	n.d.	n.d.	n.d.	n.d.	n.d.	n.d.	n.d.	n.d.	n.d.	n.d.	n.d.	n.d.	n.d.	n.d.	n.d.	n.d.	n.d.	n.d.	n.d.	n.d.	n.d.	n.d.	n.d.	n.d.	n.d.	n.d.	n.d.	n.d.
	1342	insertion	this study			NNDN		n.d.	n.d.	n.d.	n.d.	n.d.	n.d.	n.d.	n.d.	n.d.	n.d.	n.d.	n.d.	n.d.	n.d.	n.d.	n.d.	n.d.	n.d.	n.d.	n.d.	n.d.	n.d.	n.d.	n.d.	n.d.	n.d.	n.d.	n.d.	n.d.	n.d.	n.d.	n.d.	n.d.	n.d.	n.d.	n.d.	n.d.	n.d.	n.d.	n.d.	n.d.	n.d.
	1346	SNP	CombinedSNP.MAL7.2469		D	N	N	n.d.	n.d.	n.d.	n.d.	n.d.	n.d.	n.d.	n.d.	n.d.	n.d.	n.d.	n.d.	n.d.	n.d.	n.d.	n.d.	n.d.	n.d.	n.d.	n.d.	n.d.	n.d.	n.d.	n.d.	n.d.	n.d.	n.d.	n.d.	n.d.	n.d.	n.d.	n.d.	n.d.	n.d.	n.d.	n.d.	n.d.	n.d.	n.d.	n.d.	n.d.	n.d.
	1354	deletion			del			n.d.	n.d.	n.d.	n.d.	n.d.	n.d.	n.d.	n.d.	n.d.	n.d.	n.d.	n.d.	n.d.	n.d.	n.d.	n.d.	n.d.	n.d.	n.d.	n.d.	n.d.	n.d.	n.d.	n.d.	n.d.	n.d.	n.d.	n.d.	n.d.	n.d.	n.d.	n.d.	n.d.	n.d.	n.d.	n.d.	n.d.	n.d.	n.d.	n.d.	n.d.	n.d.
	1365	SNP	this study		K	N	N	n.d.	n.d.	n.d.	n.d.	n.d.	n.d.	n.d.	n.d.	n.d.	n.d.	n.d.	n.d.	n.d.	n.d.	n.d.	n.d.	n.d.	n.d.	n.d.	n.d.	n.d.	n.d.	n.d.	n.d.	n.d.	n.d.	n.d.	n.d.	n.d.	n.d.	n.d.	n.d.	n.d.	n.d.	n.d.	n.d.	n.d.	n.d.	n.d.	n.d.	n.d.	n.d.
MAL7P1.205	189	deletion	this study										n.d.	n.d.	n.d.					del	n.d.	n.d.				del												n.d.	n.d.	del	del	n.d.	del	del	n.d.	n.d	n.d
		length polymorphism	this study		Dd2	HB3	Dd2	Dd2	Dd2	Dd2	Dd2	Dd2	n.d.	n.d.	n.d.	Dd2	Dd2	Dd2	Dd2	HB3	n.d.	n.d.	Dd2	Dd2	Dd2	HB3	Dd2	Dd2	Dd2	Dd2	Dd2	Dd2	Dd2	Dd2	Dd2	Dd2	Dd2	n.d.	n.d.	HB3	HB3	n.d.	HB3	HB3	HB3	n.d.	n.d.	HB3	HB3
MAL7P1.207	928	SNP	this study		L	F	F	F	F	L	F	F	F	F	F	F	F	F	F	F	F	F	L	F	F	F	F	F	F	F	F	F	F	F	F	F	F	F	F	F	F	F	F	F	F	F	F	F	F
	942	SNP	CombinedSNP.MAL7.2545		M	I	M	M	I	M	M	M	M	M	M	M	M	M	M	M	M	M	M	M	M	M	M	M	M	M	M	M	M	M	M	M	M	M	M	M	M	M	M	M	M	M	M	M	M
	982	SNP	this study		S	C	C	C	C	C	C	C	C	C	C	C	C	C	C	C	C	C	C	C	C	C	C	C	C	C	C	C	C	C	C	C	C	C	C	C	C	C	C	C	C	C	C	C	C
	983	SNP	this study		D	H	H	H	H	H	H	H	H	H	H	H	H	H	H	H	H	H	H	H	H	H	H	H	H	H	H	H	H	H	H	H	H	H	H	H	H	H	H	H	H	H	H	H	H
	985	SNP	this study		G	D	D	D	D	D	D	D	D	D	D	D	D	D	D	D	D	D	D	D	D	D	D	D	D	D	D	D	D	D	D	D	D	D	D	D	D	D	D	D	D	D	D	D	D
	1036-1049	deletion (ISDDKKISDDKKI)	this study			del			del	del	del	del	del	del	del	del	del	del	del	del	del	del	del	del	del	del	del	del	del	del	del	del	del	del	del	del	del	del	del	del	del	del	del	del	del	del	del	del	del
	2006	insertion (QPYNETNTQ)	this study			ins		ins	ins	ins	ins	ins	ins	ins	ins	ins	ins	ins	ins	ins	ins	ins	ins	ins	ins	ins	ins	ins	ins	ins	ins	ins	ins	ins	ins	ins	ins	ins	ins	ins	ins	ins	ins	ins	ins	ins	ins	ins	ins
		length polymorphism	this study		Dd2	HB3	HB3	Dd2	HB3	HB3	Dd2	HB3	HB3	Dd2	HB3	HB3	HB3	Dd2	Dd2	Dd2	Dd2	Dd2	HB3	HB3	HB3	HB3	HB3	HB3	HB3	HB3	HB3	Dd2	Dd2	HB3	Dd2	HB3	HB3	Dd2	Dd2	Dd2	HB3	HB3	n.d.	HB3	HB3	HB3	Dd2	Dd2	HB3
MAL7P1.208	196	SNP	CombinedSNP.MAL7.2561		A	T	T	T	A	A	A	A	A	A	A	A	A	A	A	A	A	A	A	A	n.d.	A	n.d.	A	A	A	A	T	A	A	A	A	A	A	A	A	A	A	A	A	A	A	A	A	A
	272	SNP			E	K	K	E	E	E	E	E	E	E	E	E	E	E	E	E	E	E	E	E	n.d.	E	n.d.	E	E	E	E	E	E	E	E	E	E	E	E	E	E	E	E	E	E	E	E	E	E
	286	SNP	CombinedSNP.MAL7.2563		M	I	M	M	I	M	M	M	M	M	M	M	M	M	M	M	M	M	M	M	n.d.	M	n.d.	M	M	M	M	M	M	M	M	M	M	M	M	M	M	M	M	M	M	M	M	M	M
	315	SNP	this study		Q	V	V	E	V	V	E	E	V	n.d.	V	V	V	V	Q	Q	Q	Q	Q	Q	n.d.	Q	n.d.	Q	Q	Q	Q	E	E	Q	E	Q	Q	E	E	E	Q	V	Q	Q	Q	Q	E	E	Q
	318	SNP	this study		Y	D	D	D	D	D	D	D	D	D	D	D	D	D	Y	Y	Y	Y	Y	Y	n.d.	Y	n.d.	Y	Y	Y	Y	D	D	Y	D	Y	Y	D	D	D	Y	D	Y	Y	Y	Y	D	D	Y
	321	SNP	this study		F	M	M	M	M	M	M	M	M	M	M	M	M	M	F	F	F	F	F	F	n.d.	F	n.d.	F	F	F	F	M	M	F	M	F	F	M	M	M	F	M	F	F	F	F	M	M	F
	325	SNP	this study		E	Q	Q	Q	E	E	Q	Q	E	Q	E	E	E	E	E	E	E	E	E	E	n.d.	E	n.d.	E	E	E	E	Q	Q	E	Q	E	E	Q	Q	Q	E	E	E	E	E	E	Q	Q	E
	326	SNP	this study		F	M	M	M	M	M	M	M	M	M	M	M	M	M	F	F	F	F	F	F	n.d.	F	n.d.	F	F	F	F	M	M	F	M	F	F	M	M	M	F	M	F	F	F	F	M	M	F
	328	SNP	this study		N	Y	Y	N	D	D	Y	Y	D	Y	D	D	D	D	N	N	N	N	N	N	n.d.	N	n.d.	N	N	N	N	N	N	N	N	N	N	N	N	N	N	D	N	N	N	N	N	N	N
	374-429	length polymorphism			Dd2	HB3	HB3	Dd2	HB3	Dd2	HB3	HB3	Dd2	HB3	Dd2	Dd2	Dd2	Dd2	Dd2	Dd2	Dd2	Dd2	Dd2	Dd2	Dd2	Dd2	Dd2	Dd2	Dd2	Dd2	Dd2	Dd2	Dd2	Dd2	Dd2	Dd2	Dd2	Dd2	Dd2	Dd2	Dd2	Dd2	n.d.	Dd2	Dd2	Dd2	Dd2	HB3	Dd2
	623	SNP	CombinedSNP.MAL7.2577		M	I	M	M	I	M	M	M	M	M	M	M	M	M	M	M	M	M	M	M	n.d.	M	n.d.	M	M	M	M	M	M	M	M	M	M	M	M	M	M	M	M	M	M	M	M	M	M
MAL7P1.209	516	SNP	CombinedSNP.MAL7.2597		T	N	T	T	T	T	T	T	T	T	T	T	T	T	T	T	T	T	T	T	T	T	T	T	T	T	T	T	T	T	T	T	T	T	T	T	T	T	T	T	T	T	T	T	T
MAL7P1.22	286-287	deletion (NK)			del			del							del		del	del	del	del	del	del					n.d					del	del		del			del	del	del			n.d.				del	n.d	n.d
	1420	SNP	CombinedSNP.MAL7.2607		I	V	V	I	I	I	I	I	I	I	I	I	I	I	I	I	I	I	I	I	I	I	n.d	I	I	I	I	V	I	I	I	I	I	I	I	I	I	V		I	I	I	I	n.d	n.d
PF07_0026	547	SNP	this study		S	S	S	S	S	S	S	S	N	S	S	S	S	S	S	S	S	S	N	N	N	S	N	N	S	N	S	S	S	S	S	S	S	S	S	S	S	S	N	S	S	S	S	S	S
	553	SNP	this study		G	G	G	G	G	G	G	G	S	G	G	G	G	G	G	G	G	G	n.d.	S	S	G	S	S	G	S	G	G	G	G	G	G	G	G	G	G	G	G	S	G	G	G	G	G	G
		length polymorphism	this study		Dd2	HB3	HB3	HB3	HB3	HB3	HB3	HB3	Dd2	HB3	HB3	HB3	HB3	2	Dd2	Dd2	Dd2	Dd2	Dd2	Dd2	Dd2	Dd2	Dd2	Dd2	Dd2	Dd2	Dd2	HB3	HB3	HB3	HB3	Dd2	HB3	HB3	HB3	HB3	Dd2	Dd2	Dd2	Dd2	Dd2	Dd2	HB3	2	Dd2
PF07_0029		intron length polymorphism	this study		Dd2	HB3	n.d.	Dd2	HB3	HB3	HB3	HB3	HB3	HB3	Dd2	HB3	HB3	HB3	Dd2	Dd2	Dd2	Dd2	Dd2	Dd2	Dd2	Dd2	Dd2	Dd2	Dd2	Dd2	Dd2	HB3	HB3	Dd2	HB3	Dd2	Dd2	n.d.	n.d.	Dd2	HB3	n.d.	Dd2	Dd2	Dd2	n.d.	HB3	n.d.	n.d.
MAL7P1.27	72	SNP			C	C	C	S	C	C	C	C	C	C	C	C	C	C	C	C	C	C	C	C	C	C	C	C	C	C	C	S	S	C	S	C	C	S	S	S	S	C	C	C	C	C	S	C	n.d.
(pfcrt)	74	SNP			I	M	M	M	M	M	M	I	M	M	I	M	M	M	I	I	I	I	I	I	I	I	I	I	I	I	I	M	M	I	M	I	I	M	M	M	M	I	I	I	I	I	M	M	n.d.
	75	SNP			E	N	N	N	N	N	N	E	N	N	E	N	N	N	E	E	E	E	E	E	E	E	E	E	E	E	E	N	N	E	N	E	E	N	N	N	N	E	E	E	E	E	N	N	E
	76	SNP			T	K	K	T	K	K	K	T	K	K	T	T	K	K	T	T	T	T	T	T	T	T	T	T	T	T	T	T	T	T	T	T	T	T	T	T	T	T	T	T	T	T	T	K	T
	326	SNP			S	N	N	D	N	N	D	S	N	N	S	N	N	N	S	S	n.d.	S	S	S	S	S	S	S	S	S	S	n.d.	D	S	D	S	S	S	N	D	D	D	n.d.	S	S	S	D	N	n.d.
PFE1150w	86	SNP			Y	N	N	N	N	Y	N	Y	N	N	N	N	N	N	N	N	N	N	N	N	N	N	N	N	N	N	Y	N	N	N	N	Y	Y	N	N	N	Y	N	N	N	N	Y	N	n.d.	n.d.
(pfmdr1)	1034	SNP			S	S	S	C	S	S	S	S	S	S	S	S	S	S	S	S	S	S	S	S	S	S	S	S	S	C	S	C	C	S	C	S	S	C	C	C	S	S	S	S	C	S	C	n.d.	n.d.
	1042	SNP			N	D	N	D	N	N	N	N	N	N	N	N	N	N	N	N	N	N	N	N	N	N	N	N	N	N	N	D	D	D	D	N	N	D	D	D	N	N	N	D	D	N	D	n.d.	n.d.
	1246	SNP			D	D	D	D	D	D	D	D	D	D	D	D	D	D	D	D	D	D	D	D	D	D	D	D	D	D	D	Y	Y	D	Y	D	D	Y	Y	Y	D	D	D	D	D	D	Y	n.d.	n.d.
[truncated: 5 more columns]
